# Supplementary material for: Validating Temporal Eye Tracking Metrics as Orthogonal Biomarkers for Aggressive Traits: A Mixed-Effects Analysis
Source: J Eye Mov Res. 2026 Apr 28;19(3):44. doi: 10.3390/jemr19030044 (PMC13214924; doi:10.3390/jemr19030044)
Supplement: Supplementary file 1 [file jemr-19-00044-s001.zip]

Archive with 1 entries (1 files):
- jemr-4192118-supplementary.pdf
